# Supplementary material for: Structure–Function Decoupling: A Novel Perspective for Understanding the Radiation-Induced Brain Injury in Patients With Nasopharyngeal Carcinoma
Source: Front Neurosci. 2022 Jul 4;16:915164. doi: 10.3389/fnins.2022.915164 (PMC9289669; doi:10.3389/fnins.2022.915164)
Supplement: Supplementary file 2 [file Data_Sheet_1.XLSX]

## Sheet: Sheet1
	age	sex	Time intervals between RT and fMRI examinations (month)	Clinical stage	Radiation technique	Maximum dosage of RT for temporal lobes (left) (Gy)	Maximum dosage of RT for temporal lobes (right) (Gy)	The location of RE
pre-RT
1	48	M	NA	2	NA	NA	NA	NA
2	49	M	NA	1	NA	NA	NA	NA
3	35	F	NA	2	NA	NA	NA	NA
4	46	M	NA	2	NA	NA	NA	NA
5	46	M	NA	2	NA	NA	NA	NA
6	45	M	NA	2	NA	NA	NA	NA
7	55	M	NA	1	NA	NA	NA	NA
8	54	M	NA	2	NA	NA	NA	NA
9	53	F	NA	1	NA	NA	NA	NA
10	49	M	NA	2	NA	NA	NA	NA
11	44	M	NA	1	NA	NA	NA	NA
12	39	M	NA	2	NA	NA	NA	NA
13	49	M	NA	2	NA	NA	NA	NA
14	49	M	NA	2	NA	NA	NA	NA
15	41	F	NA	2	NA	NA	NA	NA
16	46	M	NA	2	NA	NA	NA	NA
17	29	M	NA	2	NA	NA	NA	NA
18	32	M	NA	2	NA	NA	NA	NA
19	23	M	NA	1	NA	NA	NA	NA
20	50	M	NA	1	NA	NA	NA	NA
21	35	F	NA	1	NA	NA	NA	NA
22	47	M	NA	1	NA	NA	NA	NA
Post-RT RE
1	57	M	3	2	3	NA	NA	left temporal lobe
2	39	M	2	2	1	NA	NA	left temporal lobe
3	47	M	2	2	1	NA	NA	bilateral temporal lobes
4	31	M	12	2	3	NA	NA	left temporal lobe
5	23	M	20	1	3	NA	NA	left temporal lobe
6	39	M	2	1	1	64.41	61.29	bilateral temporal lobes
7	55	M	2	1	1	NA	NA	bilateral temporal lobes
8	35	F	48	2	3	NA	NA	bilateral temporal lobes
9	48	M	24	1	1	60.59	67.24	left temporal lobe
10	52	M	3	2	1	74.49	65.92	left temporal lobe
11	47	F	3	2	1	77.03	77.52	right temoral lobe
12	48	F	36	2	3	NA	NA	bilateral temporal lobes
13	45	M	18	1	3	NA	NA	bilateral temporal lobes
14	41	M	18	2	1	54.79	73.89	bilateral temporal lobes
15	56	M	5	2	1	57.75	76.61	right temoral lobe
16	48	M	12	1	1	63.11	54.9	right temoral lobe
17	61	M	36	2	1	63.13	54.95	bilateral temporal lobes
18	43	F	60	2	1			bilateral temporal lobes
Post-RT nonRE
1	63	M	9	1	3	NA	NA
2	45	M	4	2	1	63.25	56.13	NA
3	48	M	3	2	1	65.22	61.52	NA
4	51	M	1	2	1	68.84	60.23	NA
5	54	M	3	1	3	NA	NA	NA
6	40	M	2	2	1	73.68	64.78	NA
7	43	M	12	1	1	70.76	66.08	NA
8	45	M	10	1	1	51.42	47.29	NA
9	55	F	14	2	3	NA	NA	NA
10	40	F	12	2	1	75.59	65.6	NA
11	54	M	8	2	1	76.29	78.98	NA
12	54	M	1	2	1	72.21	60.53	NA
13	47	M	7	2	1	70.76	66.08	NA
14	39	F	24	2	1	68.82	69.4	NA
15	35	M	3	2	1	72.72	77.77	NA
16	14	M	8	2	1	73.91	74.14	NA
17	34	M	10	2	1	70.19	69.61	NA
18	44	M	12	2	1	67.94	62.57	NA
19	48	F	12	2	1	75.6	72.72	NA
20	33	F	10	2	1	67.57	73.94	NA
21	45	M	36	1	1	72.49	74.34	NA
22	35	F	36	2	1	63.03	54.88	NA
